# Supplementary material for: Cross-Cultural Adaptation and Validation of Knee Quality of Life 26-Item Questionnaire into Spanish in Patellofemoral Pain
Source: J Clin Med. 2026 Jun 30;15(13):5102. doi: 10.3390/jcm15135102 (PMC13362749; doi:10.3390/jcm15135102)
Supplement: Supplementary file 1 [file jcm-15-05102-s001.zip]

Archive with 1 entries (1 files):
- jcm-4362231-supplementary.pdf
